# Supplementary material for: Multimorbidity Clusters in the Oldest Old: Results from the EpiChron Cohort
Source: Int J Environ Res Public Health. 2022 Aug 17;19(16):10180. doi: 10.3390/ijerph191610180 (PMC9408216; doi:10.3390/ijerph191610180)
Supplement: Supplementary file 1 [file ijerph-19-10180-s001.zip]

Archive with 1 entries (1 files):
- ijerph-1847990-supplementary.xlsx
