# Supplementary material for: Multimorbidity Clusters in the Oldest Old: Results from the EpiChron Cohort
Source: Int J Environ Res Public Health. 2022 Aug 17;19(16):10180. doi: 10.3390/ijerph191610180 (PMC9408216; doi:10.3390/ijerph191610180)
Supplement: Supplementary file 1 [file ijerph-19-10180-s001.zip › ijerph-1847990-supplementary.xlsx]

## Sheet: Table S1
Table S1. The twenty most prevalent chronic conditions in the study population by age group and sex.
OCTOGENARIANS				NONAGENARIANS				CENTENARIANS
Men		Women		Men		Women		Men		Women
Chronic condition	Prevalence	Chronic condition	Prevalence	Chronic condition	Prevalence	Chronic condition	Prevalence	Chronic condition	Prevalence	Chronic condition	Prevalence
Hypertension	0.618058	Hypertension	0.711027	Hypertension	0.591538	Hypertension	0.697065	Genitourinary symptoms and ill-defined conditions	0.478541	Hypertension	0.602186
Visual Deficit	0.333919	Genitourinary symptoms and ill-defined conditions	0.433008	Genitourinary symptoms and ill-defined conditions	0.408539	Genitourinary symptoms and ill-defined conditions	0.52852	Hypertension	0.478541	Genitourinary symptoms and ill-defined conditions	0.568852
Disorders of lipid metabolism	0.316541	Disorders of lipid metabolism	0.357076	Visual Deficit	0.337768	Delirium, dementia, and amnestic and other cognitive disorders	0.340933	Chronic ulcer of skin	0.253219	Chronic ulcer of skin	0.273224
Genitourinary symptoms and ill-defined conditions	0.303909	Visual Deficit	0.332041	Cardiac Arrhythmias	0.271637	Osteoarthritis	0.314203	Hyperplasia of prostate	0.233906	Delirium, dementia, and amnestic and other cognitive disorders	0.25847
Diabetes Mellitus	0.301144	Osteoarthritis	0.325792	Hyperplasia of prostate	0.268466	Visual Deficit	0.304551	Visual Deficit	0.233906	Osteoarthritis	0.242623
Hyperplasia of prostate	0.264183	Delirium, dementia, and amnestic and other cognitive disorders	0.324587	Delirium, dementia, and amnestic and other cognitive disorders	0.260268	Disorders of lipid metabolism	0.249432	Ictus	0.227468	Ictus	0.240437
Cardiac Arrhythmias	0.264108	Diabetes Mellitus	0.29575	Ictus	0.251605	Ictus	0.243012	Congestive heart failure; nonhypertensive	0.203863	Visual Deficit	0.231148
Delirium, dementia, and amnestic and other cognitive disorders	0.234771	Depressive disorder	0.290479	Osteoarthritis	0.234357	Chronic ulcer of skin	0.236329	Delirium, dementia, and amnestic and other cognitive disorders	0.203863	Congestive heart failure; nonhypertensive	0.218033
Chronic obstructive pulmonary disease	0.222438	Cardiac Arrhythmias	0.235327	Anemias	0.227164	Congestive heart failure; nonhypertensive	0.224406	Cardiac Arrhythmias	0.197425	Anemias	0.15847
Osteoarthritis	0.220495	Osteoporosis	0.221248	Disorders of lipid metabolism	0.213164	Cardiac Arrhythmias	0.223795	Osteoarthritis	0.182403	Cardiac Arrhythmias	0.143716
Neoplasms	0.213095	Anemias	0.219855	Congestive heart failure; nonhypertensive	0.212004	Depressive disorder	0.219558	Anemias	0.16309	Chronic kidney disease	0.121858
Ictus	0.210703	Other nutritional; endocrine; and metabolic disorders	0.219215	Diabetes Mellitus	0.207827	Anemias	0.215452	Chronic kidney disease	0.135193	Disorders of lipid metabolism	0.119126
Anemias	0.204163	Ictus	0.208222	Chronic ulcer of skin	0.192668	Diabetes Mellitus	0.207329	Chronic obstructive pulmonary disease	0.118026	Anxiety disorders	0.115847
Other nutritional; endocrine; and metabolic disorders	0.196988	Congestive heart failure; nonhypertensive	0.196928	Chronic obstructive pulmonary disease	0.186789	Osteoporosis	0.171908	Acute myocardial infarction	0.100858	Diabetes Mellitus	0.113661
Coagulation and hemorrhagic disorders	0.177517	Chronic ulcer of skin	0.18522	Chronic kidney disease	0.179287	Other nutritional; endocrine; and metabolic disorders	0.153389	Diabetes Mellitus	0.0987124	Depressive disorder	0.100546
Congestive heart failure; nonhypertensive	0.173406	Coagulation and hemorrhagic disorders	0.163084	Neoplasms	0.146106	Chronic kidney disease	0.151861	Arthitris	0.0901288	Osteoporosis	0.0956284
Acute myocardial infarction	0.157448	Thyroid disorders	0.154802	Depressive disorder	0.143399	Anxiety disorders	0.138714	Neoplasms	0.0815451	Other nutritional; endocrine; and metabolic disorders	0.0726776
Chronic kidney disease	0.156738	Anxiety disorders	0.151037	Acute myocardial infarction	0.139686	Thyroid disorders	0.12251	Disorders of lipid metabolism	0.0793991	Thyroid disorders	0.0710383
Chronic ulcer of skin	0.153076	Chronic kidney disease	0.138539	Other nutritional; endocrine; and metabolic disorders	0.135045	Coagulation and hemorrhagic disorders	0.105739	Depressive disorder	0.0772532	Acute myocardial infarction	0.0704918
Depressive disorder	0.153001	Neoplasms	0.128638	Coagulation and hemorrhagic disorders	0.131487	Spondylosis; intervertebral disc disorders; other back problems	0.0984451	Anxiety disorders	0.0751073	Spondylosis; intervertebral disc disorders; other back problems	0.0655738

## Sheet: Table S2
Table S2. Clinical composition (prevalence of chronic conditions) in each multimorbidity cluster found in the study population.
MEN													WOMEN
OCTOGENARIANS				NONAGENARIANS					CENTENARIANS				OCTOGENARIANS					NONAGENARIANS						CENTENARIANS
Condition	MO1	MO2	MO3	Condition	MN1	MN2	MN3	MN4	Condition	MC1	MC2	MC3	Condition	WO1	WO2	WO3	WO4	Condition	WN1	WN2	WN3	WN4	WN5	Condition	WC1	WC2	WC3	WC4	WC5
Hypertension	0.797845	0.478957	0.0280857	Hypertension	0.94209	0.592062	0	0	Genitourinary symptoms and ill-defined conditions	0.933054	0	0	Hypertension	0.803055	0.820755	0.638631	0.480921	Hypertension	0.669997	0.884198	0.679898	0.671539	0	Hypertension	0.941411	0.568789	0	0.553991	0
Visual Deficit	0.373403	0.259294	0.343681	Genitourinary symptoms and ill-defined conditions	0.376412	0.420999	0.64301	0.0019589	Hypertension	0.439331	0.706587	0	Genitourinary symptoms and ill-defined conditions	0.456941	0.317445	0.449088	0.507975	Genitourinary symptoms and ill-defined conditions	0.564181	0.460223	0.515237	0.579966	0.633624	Genitourinary symptoms and ill-defined conditions	0.573901	0.613963	0.856115	0.342723	0
Disorders of lipid metabolism	0.464576	0.135492	0.04102	Visual Deficit	0.343927	0.37388	0.233433	0.404505	Chronic ulcer of skin	0.334728	0.137725	0.25	Disorders of lipid metabolism	0.970064	0	0	0.0046437	Delirium, dementia, and amnestic and other cognitive disorders	1	0	0	0	0	Chronic ulcer of skin	0	0.995893	0	0.0704225	0
Genitourinary symptoms and ill-defined conditions	0.137179	0.68997	0.0384331	Cardiac Arrhythmias	0	0.896543	0.0047029	0	Hyperplasia of prostate	0.238494	0.269461	0.116667	Visual Deficit	0.387226	0.284508	0.393017	0.209772	Osteoarthritis	0.317192	0.342384	0.308579	0.325451	0.156731	Delirium, dementia, and amnestic and other cognitive disorders	0.193076	0.287474	0.21223	0.57277	0.0693069
Diabetes Mellitus	0.372629	0.238953	0.0883222	Hyperplasia of prostate	0.265537	0.288348	0.215477	0.330069	Visual Deficit	0.225941	0.305389	0.0666667	Osteoarthritis	0.369694	0	0.847265	0.0246315	Visual Deficit	0.300026	0.349579	0.303457	0.271281	0.16075	Osteoarthritis	0.295606	0.240246	0.194245	0.211268	0.0594059
Hyperplasia of prostate	0.269002	0.263853	0.23762	Delirium, dementia, and amnestic and other cognitive disorders	0.245586	0.225352	0.459171	0.0195886	Ictus	0.213389	0.305389	0.0666667	Delirium, dementia, and amnestic and other cognitive disorders	0.32561	0.0036412	0.250946	0.800525	Disorders of lipid metabolism	0.258007	0.292832	0.243278	0.230438	0.0361688	Ictus	0.233023	0.246407	0.305755	0.276995	0.009901
Cardiac Arrhythmias	0.323332	0.199673	0.128603	Ictus	0.246645	0.275032	0.304404	0.0685602	Congestive heart failure; nonhypertensive	0.217573	0.167665	0.25	Diabetes Mellitus	0.371642	0.299239	0.243034	0.203917	Ictus	0.243402	0	0.938284	0	0	Visual Deficit	0.278296	0.223819	0.165468	0.262911	0.029703
Delirium, dementia, and amnestic and other cognitive disorders	0.102465	0.534136	0.0461936	Osteoarthritis	0.251059	0.253521	0.188542	0.173359	Delirium, dementia, and amnestic and other cognitive disorders	0.200837	0.137725	0.4	Depressive disorder	0.343654	0.228236	0.316306	0.231375	Chronic ulcer of skin	0.278632	0	0.234059	0.99828	0	Congestive heart failure; nonhypertensive	0.197071	0.217659	0.21223	0.206573	0.415842
Chronic obstructive pulmonary disease	0.222029	0.161679	0.416851	Anemias	0.221575	0.26402	0.23044	0.109696	Cardiac Arrhythmias	0.200837	0.173653	0.25	Cardiac Arrhythmias	0.247386	0.288646	0.232714	0.149606	Congestive heart failure; nonhypertensive	0.188445	0.239614	0.22612	0.235168	0.316142	Anemias	0.167776	0.197125	0.107914	0.15493	0.049505
Osteoarthritis	0.244999	0.209843	0.113821	Disorders of lipid metabolism	0.270657	0.239693	0.102608	0.0460333	Osteoarthritis	0.192469	0.221557	0.0333333	Osteoporosis	0.259688	0.165508	0.257654	0.170806	Cardiac Arrhythmias	0.200999	0.236492	0.255058	0.201634	0.233088	Cardiac Arrhythmias	0.183755	0.129363	0.0935252	0.159624	0.019802
Neoplasms	0.200478	0.146598	0.495565	Congestive heart failure; nonhypertensive	0.161547	0.364917	0.131253	0.0920666	Anemias	0.129707	0.233533	0.1	Anemias	0.236108	0.212347	0.217234	0.200081	Depressive disorder	0.237638	0.21287	0.209219	0.22012	0.184193	Chronic kidney disease	0.14514	0.104723	0.0791367	0.187793	0.009901
Ictus	0.188411	0.293664	0.0761271	Diabetes Mellitus	0.256532	0.215365	0.141513	0.0607248	Chronic kidney disease	0.146444	0.155689	0.0333333	Other nutritional; endocrine; and metabolic disorders	0.592885	0	0.004128	0.0032304	Anemias	0.222393	0.209883	0.203585	0.226999	0.219692	Disorders of lipid metabolism	0.0386152	0.0882957	0.0251799	0.652582	0
Anemias	0.201897	0.229366	0.137472	Chronic ulcer of skin	0.182557	0.193854	0.277469	0.049951	Chronic obstructive pulmonary disease	0.125523	0.0718563	0.216667	Ictus	0.224216	0.18901	0.181803	0.231173	Diabetes Mellitus	0.197156	0.223323	0.22484	0.230868	0.0991293	Anxiety disorders	0.134487	0.112936	0.122302	0.0938967	0.019802
Other nutritional; endocrine; and metabolic disorders	0.301458	0.0651157	0.0155211	Chronic obstructive pulmonary disease	0.171434	0.214853	0.144079	0.262488	Acute myocardial infarction	0.0627615	0.101796	0.25	Congestive heart failure; nonhypertensive	0.210068	0.241311	0.19453	0.119725	Osteoporosis	0.186011	0.175129	0.166965	0.159501	0.114534	Diabetes Mellitus	0.113182	0.137577	0.0539568	0.173709	0.039604
Coagulation and hemorrhagic disorders	0.228481	0.11784	0.0742794	Chronic kidney disease	0.209746	0.230986	0.0799487	0.0401567	Diabetes Mellitus	0.104603	0.113772	0.0333333	Chronic ulcer of skin	0.166393	0.121649	0.150155	0.341006	Other nutritional; endocrine; and metabolic disorders	0.156931	0.18246	0.153649	0.143164	0.0066979	Depressive disorder	0.101198	0.106776	0.0863309	0.140845	0.019802
Congestive heart failure; nonhypertensive	0.214802	0.126724	0.0838877	Neoplasms	0.148305	0.145199	0.113296	0.212537	Arthitris	0.083682	0.0718563	0.166667	Coagulation and hemorrhagic disorders	0.171109	0.219629	0.151703	0.0916616	Chronic kidney disease	0.139508	0.178523	0.152881	0.156062	0.0756865	Osteoporosis	0.10253	0.0821355	0.0863309	0.122066	0.0792079
Acute myocardial infarction	0.191057	0.119593	0.0846268	Depressive disorder	0.149541	0.152113	0.139803	0.0842311	Neoplasms	0.0920502	0.0718563	0.0666667	Thyroid disorders	0.189871	0.148792	0.138287	0.112457	Anxiety disorders	0.134256	0.145126	0.140077	0.137575	0.1286	Other nutritional; endocrine; and metabolic disorders	0.0079893	0.0431211	0.0107914	0.483568	0
Chronic kidney disease	0.200284	0.116671	0.0339985	Acute myocardial infarction	0.145127	0.155698	0.0987602	0.142018	Disorders of lipid metabolism	0.0878661	0.0838323	0.0333333	Anxiety disorders	0.17439	0.122972	0.176471	0.109429	Thyroid disorders	0.125032	0.131007	0.117029	0.123388	0.0803751	Thyroid disorders	0.0705726	0.0780287	0.0539568	0.084507	0.0594059
Chronic ulcer of skin	0.0987224	0.283142	0.0532151	Other nutritional; endocrine; and metabolic disorders	0.169315	0.162868	0.0568619	0.0176298	Depressive disorder	0.083682	0.0778443	0.05	Chronic kidney disease	0.179106	0.133565	0.136911	0.0666263	Coagulation and hemorrhagic disorders	0.0835255	0.117839	0.128553	0.102322	0.107837	Acute myocardial infarction	0.0665779	0.0616016	0.115108	0.0704225	0.019802
Depressive disorder	0.143115	0.188216	0.0983001	Coagulation and hemorrhagic disorders	0.0679732	0.316261	0.0269346	0.0166503	Anxiety disorders	0.083682	0.0718563	0.05	Neoplasms	0.135944	0.15326	0.133815	0.0781345	Spondylosis; intervertebral disc disorders; other back problems	0.101076	0.104127	0.0962868	0.0993121	0.0609511	Spondylosis; intervertebral disc disorders; other back problems	0.0585885	0.0657084	0.0647482	0.107981	0.029703
Arthitris	0.130081	0.0641805	0.0391722	Arthitris	0.108404	0.109859	0.0478837	0.0313418	Spondylosis; intervertebral disc disorders; other back problems	0.0669456	0.0359281	0.05	Obesity	0.154808	0.0844091	0.146199	0.0442156	Chronic obstructive pulmonary disease	0.0746861	0.1082	0.090653	0.099742	0.107167	Chronic obstructive pulmonary disease	0.0719041	0.0492813	0.0683453	0.0516432	0.039604
Peripheral vascular disease	0.116338	0.07213	0.0495196	Anxiety disorders	0.0879237	0.093726	0.0761009	0.0763957	Other nutritional; endocrine; and metabolic disorders	0.0711297	0.0359281	0.0333333	Chronic obstructive pulmonary disease	0.118208	0.120821	0.125387	0.0714718	Acute myocardial infarction	0.081732	0.101005	0.101921	0.0735168	0.0797053	Neoplasms	0.0359521	0.0349076	0.0395683	0.0516432	0
Spondylosis; intervertebral disc disorders; other back problems	0.0989805	0.0784428	0.0498891	Spondylosis; intervertebral disc disorders; other back problems	0.0799788	0.0886044	0.0594271	0.0538688	Thyroid disorders	0.0209205	0.0538922	0.1	Spondylosis; intervertebral disc disorders; other back problems	0.132869	0.09285	0.122635	0.0716737	Neoplasms	0.0575199	0.0851208	0.0604353	0.0670679	0.0890824	Peripheral vascular disease	0.0306258	0.036961	0.0395683	0.0328638	0
Obesity	0.11124	0.0538929	0.0310421	Peripheral vascular disease	0.0826271	0.0929577	0.0478837	0.0352595	Peripheral vascular disease	0.041841	0.0479042	0.0333333	Acute myocardial infarction	0.114825	0.0741476	0.0942552	0.0575409	Obesity	0.0523956	0.0791474	0.0604353	0.0700774	0.0207636	Arthitris	0.0372836	0.026694	0.0143885	0.0469484	0
Anxiety disorders	0.0865273	0.0821838	0.063932	Thyroid disorders	0.0455508	0.0745198	0.0461736	0.0235064	Esophageal disorders	0.0251046	0.0299401	0.0333333	Parkinson`s disease	0.0438794	0.0443562	0.0440316	0.0712699	Peripheral vascular disease	0.0358698	0.0390986	0.0466069	0.044712	0.016075	Coagulation and hemorrhagic disorders	0.0359521	0.0328542	0.0251799	0.0140845	0.009901
Thyroid disorders	0.0640083	0.0540098	0.0399113	Obesity	0.0499647	0.0571063	0.0196665	0.0117532	Coagulation and hemorrhagic disorders	0.0167364	0.0359281	0.0333333	Heart valve disorders	0.0546442	0.051142	0.0436877	0.0266505	Arthitris	0.0281834	0.0400489	0.037644	0.0417025	0.0180844	Obesity	0.0226365	0.0328542	0.0215827	0.0328638	0
Parkinson`s disease	0.0386501	0.105331	0.022912	Parkinson`s disease	0.0420198	0.0371319	0.052159	0.0244858	Headache; including migraine	0.0292887	0.005988	0.05	Arthitris	0.0588477	0.0465078	0.0392157	0.0248334	Parkinson`s disease	0.0356136	0.0233505	0.0325224	0.044282	0.0448761	Headache; including migraine	0.0319574	0.0102669	0.0251799	0.0328638	0.019802
Osteoporosis	0.0363918	0.0388123	0.0310421	Osteoporosis	0.0305438	0.0422535	0.032065	0.0195886	Osteoporosis	0.0292887	0.0179641	0	Peripheral vascular disease	0.0494156	0.040384	0.0505676	0.0292752	Diverticulosis and diverticulitis	0.0349731	0.03041	0.034315	0.027515	0.0261219	Diverticulosis and diverticulitis	0.0213049	0.0205339	0.0179856	0.0375587	0.009901
Heart valve disorders	0.0423926	0.0236147	0.0181079	Diverticulosis and diverticulitis	0.0254237	0.0327785	0.0226593	0.0166503	Parkinson`s disease	0.0251046	0.011976	0.0166667	Diverticulosis and diverticulitis	0.0475702	0.031612	0.0417957	0.02766	Heart valve disorders	0.0220343	0.0293239	0.0271447	0.022356	0.0274615	Esophageal disorders	0.0213049	0.0225873	0.0179856	0.0046948	0
Diverticulosis and diverticulitis	0.0363918	0.0301613	0.0192166	Esophageal disorders	0.0250706	0.0274008	0.0209491	0.0205681	Attention-deficit, conduct, and disruptive behavior disorders	0.0167364	0.0239521	0.0166667	Headache; including migraine	0.034755	0.0243297	0.0285518	0.019786	Esophageal disorders	0.0247246	0.0263372	0.0263764	0.022356	0.0093771	Attention-deficit, conduct, and disruptive behavior disorders	0.0173103	0.0205339	0.0071942	0.0187793	0.009901
Esophageal disorders	0.0283262	0.0218611	0.014782	Attention-deficit, conduct, and disruptive behavior disorders	0.0201271	0.0225352	0.0230868	0.0146915	Obesity	0.0167364	0.011976	0.0333333	Acquired foot deformities	0.0301415	0.0180404	0.0368077	0.0173632	Headache; including migraine	0.0257494	0.0263372	0.021767	0.0202064	0.0127261	Other and ill-defined heart disease	0.0173103	0.0123203	0.0215827	0.0140845	0.009901
Headache; including migraine	0.0208414	0.0184709	0.0177384	Heart valve disorders	0.0164195	0.0384123	0.0098333	0.0039177	Epilepsy; convulsions	0.0209205	0.005988	0.0166667	Esophageal disorders	0.0308591	0.0168818	0.0294118	0.0191803	Acquired foot deformities	0.02165	0.0213141	0.0199744	0.0150473	0.0093771	Acquired foot deformities	0.0199734	0.0123203	0.0071942	0.0093897	0.009901
Epilepsy; convulsions	0.0145825	0.0245499	0.0110865	Headache; including migraine	0.0217161	0.0189501	0.0158187	0.0127326	Heart valve disorders	0.0083682	0.011976	0.0166667	Epilepsy; convulsions	0.0235801	0.0175439	0.0139319	0.0254391	Attention-deficit, conduct, and disruptive behavior disorders	0.0194722	0.0154765	0.0148528	0.0219261	0.0120563	Parkinson`s disease	0.0079893	0.0225873	0.0035971	0.0187793	0
Attention-deficit, conduct, and disruptive behavior disorders	0.0134211	0.0240823	0.0081301	Epilepsy; convulsions	0.0139477	0.0166453	0.0166738	0.0078355	Other and ill-defined heart disease	0.0125523	0.011976	0	Attention-deficit, conduct, and disruptive behavior disorders	0.0167111	0.0119166	0.0141039	0.0193822	Epilepsy; convulsions	0.0183192	0.0099104	0.0209987	0.0094583	0.0100469
Other and ill-defined heart disease	0.0117435	0.0107552	0.0070214	Other and ill-defined heart disease	0.0091808	0.0133163	0.0136811	0.0078355	Diverticulosis and diverticulitis	0	0.0299401	0	Other and ill-defined heart disease	0.0109699	0.0109235	0.0122119	0.0129215	Other and ill-defined heart disease	0.0158852	0.0101819	0.0115237	0.0150473	0.0200938
									Acquired foot deformities	0.0125523	0	0.0333333

## Sheet: Table S3
Table S3. Statistical significance (p-values) for the differences between multimorbidity clusters by age group and sex.
	MEN													WOMEN
	OCTOGENARIANS				NONAGENARIANS					CENTENARIANS				OCTOGENARIANS					NONAGENARIANS						CENTENARIANS
	MO1	MO2	MO3	p	MN1	MN2	MN3	MN4	p	MC1	MC2	MC3	p	WO1	WO2	WO3	WO4	p	WN1	WN2	WN3	WN4	WN5	p	WC1	WC2	WC3	WC4	WC5	p
Age (mean)	84.54	85.09	84.42	0	92.78	92.67	93.09	92.84	0	101.69	101.46	101.75	0.3669a	85.03	85.22	85.33	85.61	0	93.23	93.26	93.51	93.62	93.63	0	101.46	101.77	101.8	101.37	102.12	0.0003
Chronic diseases (mean)	6.13	5.56	3.06	0	5.48	6.74	4.09	2.49	0	4.61	3.85	2.9	0.0001a	7.73	4.63	5.95	4.67	0	6.15	5.13	5.9	5.7	3.12	0	4.27	4.93	3.15	5.29	1.04	0
Number of drugs (mean)	5.5056	4.79	3.11	0	5.18	5.92	3.73	2.78	0	3.73	3.12	3.42	0.3235a	6.29	4.38	4.88	3.807	0	4.72	4.91	5.055	4.92	3.28	0	3.96	3.64	3.03	3.83	1.34	0
Polypharmacy (%)*	57.14	51.19	32.08	0	56.57	64.33	39.5	29.97	0	38.49	33.53	36.67	0.791	64.33	45.86	51.27	40.92	0	52.14	53.73	55.7	53.27	35.77	0	42.88	37.99	31.29	43.19	12.87	0
Excessive polypharmacy (%) **	22.24	16.34	8.28	0	16.47	21.23	8.68	5.88	0	7.53	4.79	10	0.331	27.31	16.6	18.66	11.71	0	12.96	15.29	16.54	15.78	8.04	0	7.19	7.19	3.96	7.98	1.98	0.088
ADS (mean)***	1.2	1.28	0.99	0	1.19	1.36	1.09	0.83	0	1.12	0.89	1.1	0.0851a	1.46	1.036	1.26	1.11	0	1.34	1.15	1.17	1.26	0.85	0	0.99	1.02	0.86	1.06	0.35	0.001
ADS score (%)***				0					0				0.149					0						0						0.01
0	53.37	54.01	63.19		53.2	47.96	58.74	67.19		55.23	69.46	56.67		45.03	59.52	52.6	59.34		49.51	53.23	52.96	51.29	64.1		56.32	59.96	62.23	59.62	81.19
1	17.16	13.06	12.49		16.77	18.08	12.14	11.26		16.32	8.98	16.67		18.56	14.9	16.39	11.63		14.72	18.12	18.08	17.88	14		17.31	14.58	16.55	14.08	10.89
2	10.05	11.89	7.98		10.03	11.88	10.99	7.44		9.62	4.79	11.67		12.71	9.17	10.58	10.16		13.85	10.34	10.35	10.36	9.44		11.85	8.42	7.55	10.8	1.98
3	7.87	8.57	6.1		8.99	8.73	8.25	6.66		7.53	8.38	5		9.53	6.65	7.98	8.48		9.97	7.63	7.45	8.51	5.49		5.86	7.6	6.83	6.1	3.96
4	4.98	5.12	4.1		5.26	5.92	4.32	3.23		5.44	2.4	5		6.14	4.14	5.25	4.68		5.12	5.25	5.25	4.86	3.08		5.19	4.72	3.6	3.76	0.99
>5	6.57	7.35	6.13		5.76	7.43	5.56	4.21		5.86	5.99	5		8.03	5.63	7.21	5.71		6.83	5.42	5.92	7.09	3.88		3.46	4.72	3.24	5.63	0.99
* Five or more medications.
** Ten or more medications.
*** ADS, Anticholinergic Drug Scale.
a A non-parametric test was used.
